# Supplementary material for: Autonomic nervous system development-related signature as a novel predictive biomarker for immunotherapy in pan-cancers
Source: Front Immunol. 2025 Jul 23;16:1611890. doi: 10.3389/fimmu.2025.1611890 (PMC12325192; doi:10.3389/fimmu.2025.1611890)
Supplement: Supplementary file 3 [file Table2.xlsx]

## Sheet: Table S2 mRNA-TF
mRNA	TF
FN1	CEBPB
FN1	CREB1
FN1	CTCF
FZD3	NRF1
GATA3	POLR2A
HES1	MAX
HES1	MYC
HES1	POLR2A
HES1	RBPJ
HES1	REST
HES1	TBP
HES1	BHLHE40
HES1	ESR1
HES1	ETV1
HES1	FOXA1
HES1	GATA6
NF1	CREB1
NF1	ELF1
NF1	ERG
NF1	GABPA
NF1	NRF1
NF1	TBP
NRP1	FOXA1
NRP1	GATA2
NRP1	RAD21
NRP1	RUNX1
NRP1	SPI1
NRP1	STAT3
NRP1	CTCF
NRP1	ESR1
SIX1	FOXA1
SIX1	FOXA2
SIX1	GATA6
SIX1	HOXB13
SIX1	NRF1
SIX1	CEBPB
SIX1	AR
SIX1	EGR1
SOX4	POLR2A
TFAP2A	CTCF
TFAP2A	EGR1
TFAP2A	ELF1
TFAP2A	EP300
TFAP2A	ESR1
TFAP2A	FOSL2
TFAP2A	FOXA1
TFAP2A	HES2
TFAP2A	JUN
TFAP2A	KMT2A
TFAP2A	MAX
TFAP2A	BCL3
TFAP2A	NR3C1
TFAP2A	NRF1
TFAP2A	POLR2A
TFAP2A	RAD21
TFAP2A	RELA
TFAP2A	RUNX1
TFAP2A	SMARCA4
TFAP2A	SPI1
TFAP2A	STAT3
TFAP2A	SUZ12
TFAP2A	TCF7L2
TFAP2A	TEAD4
TFAP2A	TP63
TFAP2A	CEBPB
