# Supplementary material for: Autonomic nervous system development-related signature as a novel predictive biomarker for immunotherapy in pan-cancers
Source: Front Immunol. 2025 Jul 23;16:1611890. doi: 10.3389/fimmu.2025.1611890 (PMC12325192; doi:10.3389/fimmu.2025.1611890)
Supplement: Supplementary file 4 [file Table3.xlsx]

## Sheet: Table S3 mRNA-miRNA
mRNA	miRNA
NRP1	hsa-miR-33a-5p
NRP1	hsa-miR-33b-5p
NRP1	hsa-miR-504-5p
FZD3	hsa-let-7a-5p
FZD3	hsa-let-7b-5p
FZD3	hsa-let-7c-5p
FZD3	hsa-let-7e-5p
FZD3	hsa-let-7f-5p
FZD3	hsa-let-7g-5p
FZD3	hsa-let-7i-5p
FZD3	hsa-miR-1-3p
FZD3	hsa-miR-17-5p
FZD3	hsa-miR-20b-5p
FZD3	hsa-miR-219a-5p
FZD3	hsa-miR-221-3p
FZD3	hsa-miR-27a-3p
FZD3	hsa-miR-27b-3p
FZD3	hsa-miR-30b-5p
FZD3	hsa-miR-30c-5p
FZD3	hsa-miR-338-3p
FZD3	hsa-miR-34a-5p
FZD3	hsa-miR-361-5p
FZD3	hsa-miR-369-3p
FZD3	hsa-miR-382-5p
FZD3	hsa-miR-485-3p
FZD3	hsa-miR-495-3p
FZD3	hsa-miR-9-3p
FZD3	hsa-miR-93-5p
FZD3	hsa-miR-98-5p
EDNRB	hsa-miR-377-3p
EDNRB	hsa-miR-382-5p
NAV2	hsa-miR-138-5p
NF1	hsa-miR-101-3p
NF1	hsa-miR-126-3p
NF1	hsa-miR-126-5p
NF1	hsa-miR-128-3p
NF1	hsa-miR-1301-3p
NF1	hsa-miR-137
NF1	hsa-miR-139-5p
NF1	hsa-miR-15a-5p
NF1	hsa-miR-15b-5p
NF1	hsa-miR-16-5p
NF1	hsa-miR-181a-5p
NF1	hsa-miR-185-5p
NF1	hsa-miR-195-5p
NF1	hsa-miR-218-5p
NF1	hsa-miR-22-3p
NF1	hsa-miR-361-5p
NF1	hsa-miR-369-3p
NF1	hsa-miR-432-5p
NF1	hsa-miR-495-3p
NF1	hsa-miR-9-5p
