# Supplementary material for: Autonomic nervous system development-related signature as a novel predictive biomarker for immunotherapy in pan-cancers
Source: Front Immunol. 2025 Jul 23;16:1611890. doi: 10.3389/fimmu.2025.1611890 (PMC12325192; doi:10.3389/fimmu.2025.1611890)
Supplement: Supplementary file 6 [file Table5.xlsx]

## Sheet: Sheet1
Patient	Date of surgery	Tumor site	Differentiation degree	pathological pattern	T stage	N stage	MSI	DNA mismatch repair	PD-L1	Neoadjuvant chemotherapy	Treatment course
P1	10/11/2023	Gastroesophageal junction	Low	Tubular adenocarcinoma, Signet-ring cell carcinoma	3	0		pMMR		Paclitaxel (albumin bound), Oxaliplatin, Fluorouracil, Disodium Folinate	4
P2	10/11/2023	Gastroesophageal junction	Moderate	Tubular adenocarcinoma	3	2	MSS	pMMR		Docetaxel, Oxaliplatin, Fluorouracil, Calcium Levofolinate	4
P3	08/11/2023	Cardia	Low	Low adhesion carcinoma	3	2		pMMR		Docetaxel, Oxaliplatin, Fluorouracil, Calcium Levofolinate	2
P4	23/11/2023	Gastric antrum	Low	Tubular adenocarcinoma, Low adhesion carcinoma	3	0		pMMR		Paclitaxel (albumin bound), Oxaliplatin, Fluorouracil, Disodium Folinate	5
P5	13/11/2023	Gastric antrum	Low-Moderate	Adenocarcinoma	3	0	MSI-H	dMMR		Paclitaxel liposome, Oxaliplatin, Fluorouracil, Calcium Folinate	3
P6	01/12/2023	Gastric angle	Low-Moderate	Tubular adenocarcinoma	3	1		pMMR		Docetaxel, Oxaliplatin, Fluorouracil, Calcium Folinate	3
P7	12/09/2023	Pylorus	Moderate	Tubular adenocarcinoma	3	0		pMMR		Paclitaxel (albumin bound), Oxaliplatin, Fluorouracil, Calcium Levofolinate/Epirubicin Hydrochloride, Fluorouracil, Disodium Folinate, Paclitaxel (albumin bound)	2
