# Supplementary material for: Autonomic nervous system development-related signature as a novel predictive biomarker for immunotherapy in pan-cancers
Source: Front Immunol. 2025 Jul 23;16:1611890. doi: 10.3389/fimmu.2025.1611890 (PMC12325192; doi:10.3389/fimmu.2025.1611890)
Supplement: Supplementary file 7 [file Table6.xlsx]

## Sheet: Sheet1
Patient	Date of specimen acquisition	Tumor site	Differentiation degree	pathological pattern	T stage	N stage	MSI	DNA mismatch repair	PD-L1	Immunotherapy treatment	Chemotherapy/Targeted therapy treatment	PFS (d)	Response
P001	19/09/2020	Cardia	Low-Moderate	Adenocarcinoma						Nivolumab		23	Non-Res
P002	03/11/2020	Gastric body	Moderate	Tubular adenocarcinoma	1b	0		pMMR	CPS＜1	Nivolumab	Trastuzumab	33	Non-Res
P003	27/03/2019	Gastric body	Low	Low adhesion carcinoma, Signet-ring cell carcinoma	3	0				Nivolumab	Paclitaxel (albumin bound)	40	Non-Res
P004	27/11/2023	Gastric antrum	Low-Moderate	Hepatoid adenocarcinoma	3	2	MSS	pMMR		Sintilimab	Paclitaxel (albumin bound), Fluorouracil	43	Non-Res
P005	21/08/2019	Gastroesophageal junction, Cardia	Low-Moderate	Adenocarcinoma				pMMR		Sintilimab	Apatinib	47	Non-Res
P006	21/08/2023	Cardia	Low-Moderate	Tubular adenocarcinoma	3	3b	MSS	pMMR		Sintilimab	Paclitaxel (albumin bound), Cisplatin, Fluorouracil, Disodium Folinate	54	Non-Res
P007	19/03/2021	Gastric antrum	Low-Moderate	Tubular adenocarcinoma	4a	3a		pMMR		Camrelizumab	Paclitaxel (albumin bound)	59	Non-Res
P008	07/02/2022	Gastric body	Low	Adenocarcinoma				dMMR	CPS=4	Envolimab		60	Non-Res
P009	14/01/2022	Gastric body, Gastric antrum	Low	Low adhesion carcinoma, Tubular adenocarcinoma	4a	3		pMMR		Camrelizumab, Sintilimab	Paclitaxel (albumin bound), Oxaliplatin	368	Res
P010	22/11/2022	Gastric body	Low-Moderate	Adenocarcinoma, Signet-ring cell carcinoma				pMMR	CPS=10	Sintilimab	Oxaliplatin, Tegafur, Gimeracil and Oteracil Potassium	386	Res
P011	09/06/2022	Cardia	Moderate	Adenocarcinoma					CPS=25	Sintilimab	Capecitabine	397	Res
P012	01/03/2022	Gastric angle	Moderate	Adenocarcinoma						Toripalimab	Capecitabine	434	Res
P013	28/07/2022	Gastric antrum	Low-Moderate	Tubular adenocarcinoma, mucinous adenocarcinoma, Signet-ring cell carcinoma	2	3a	MSS	pMMR		Tislelizumab	Paclitaxel (albumin bound), Oxaliplatin, Fluorouracil, Calcium Folinate	551	Res
P014	11/10/2022	Gastric angle	Low	Adenocarcinoma						Camrelizumab	Paclitaxel liposome, Cisplatin	581	Res
P015	08/10/2020	Gastric body	Moderate	Adenocarcinoma			MSI-H	dMMR	CPS=5	Nivolumab	Oxaliplatin, Tegafur, Gimeracil and Oteracil Potassium	695	Res
P016	14/10/2020	Cardia, Gastric antrum	Low	Adenocarcinoma	4a	3b		pMMR	CPS=10	Canrelizumab	Paclitaxel (albumin bound)	998	Res
